# Supplementary material for: Brassica napus Transcription Factor Bna.A07.WRKY70 Negatively Regulates Leaf Senescence in Arabidopsis thaliana
Source: Plants (Basel). 2023 Jan 11;12(2):347. doi: 10.3390/plants12020347 (PMC9867431; doi:10.3390/plants12020347)
Supplement: Supplementary file 1 [file plants-12-00347-s001.zip]

Archive with 1 entries (1 files):
- plants-2130097-Supplementary Materials.pdf
